# Supplementary material for: Unlocking COVID therapeutic targets: A structure-based rationale against SARS-CoV-2, SARS-CoV and MERS-CoV Spike
Source: Comput Struct Biotechnol J. 2020 Jul 31;18:2117–31. doi: 10.1016/j.csbj.2020.07.017 (PMC7452956; doi:10.1016/j.csbj.2020.07.017)
Supplement: Supplementary table 1 — Druggability prediction for the Spike monomer conformation. Potential druggable pockets of S monomer conformers (closed and open) along with the respective aa residues predicted by DGSS. Only pockets with a druggability score ≥ 0.4 and with ≥10 aa were considered. [file mmc4.xlsx]

## Sheet: Table S-1
Table S-1. Druggability prediction for the Spike monomer conformation. Potential druggable pockets of S monomer conformers (closed and open) along with the respective aa residues predicted by DGSS. Only pockets with a druggability score ≥ 0.4 and with ≥ 10 aa were considered.
	PDB ID	Pocket description
SPIKE monomer		Pocket	Size (number aa)	Volume (Å)	Drug Score	Residues
	6VXX (closed conformation)	P1	40	778.98	0.845144	328	329	330	331	332	333	360	361	362	390	391	392	393	516	517	518	519	520	521	522	523	524	525	526	527	528	529	530	543	544	545	546	564	565	576	577	578	579	580	582
		P2	73	1291.72	0.809481	728	729	730	731	732	733	734	767	770	771	774	775	778	782	788	789	790	791	795	802	803	804	805	806	807	808	813	814	815	816	817	819	823	826	860	861	862	863	864	865	866	867	868	870
		P3	21	458.85	0.788034	335	336	338	339	342	343	344	347	362	363	364	367	368	371	373	374	436	437	438	441	509
		P4	23	366.28	0.658942	92	93	94	95	96	99	101	102	103	104	119	120	121	126	128	190	192	194	203	205	207	226	227
		P5	18	408.69	0.621249	907	910	911	912	1090	1091	1092	1093	1104	1105	1106	1107	1108	1111	1112	1118	1119	1120
		P6	16	281.16	0.614924	740	741	742	743	749	855	856	966	975	976	977	978	993	996	997	1000
		P7	17	286.6	0.596297	789	790	792	796	797	879	880	882	883	884	893	894	895	896	897	898	901
		P8	15	200.33	0.549506	100	101	102	103	105	118	120	135	136	139	140	141	241	242	243
		P9	16	214.09	0.523466	350	351	353	419	420	421	422	423	424	425	454	462	463	464	465	466
		P10	12	227.56	0.5	958	961	962	965	970	999	1002	1003	1006	1007	1010	1011
		P11	16	200.05	0.49282	64	66	67	68	95	186	210	212	213	214	215	216	217	263	264	266
		P12	15	213.23	0.467052	37	38	39	40	41	53	195	197	202	203	204	225	226	227	228
		P13	16	138.72	0.44979	365	366	368	369	370	377	379	384	385	386	387	388	432	434	513	515
		P14	15	103.18	0.432281	65	81	82	84	96	90	92	104	106	194	238	239	240	265	267
		P15	12	213.81	0.421222	355	394	395	396	426	428	429	430	464	514	515	516
		Pocket	Size (number aa)	Volume (Å)	Drug Score	Residues
	6VYB (closed conformation)	P1	44	849.01	0.832143	728	729	730	731	732	733	734	767	770	771	774	775	778	779	781	782	823	860	861	863	864	865	866	867	870	947	948	951	952	955	956	958	959	1007	1008	1009	1015	1016	1055	1056	1057	1058	1059	1060
		P2	19	374.1	0.800012	335	336	338	339	342	343	344	347	362	363	364	367	368	371	373	374	436	441	509
		P3	28	534.63	0.733021	788	789	790	791	795	803	804	805	806	807	808	809	814	815	816	817	819	871	872	874	875	876	878	879	1052	1053	1054	1055
		P4	25	498.22	0.731295	330	390	391	392	393	516	517	518	519	520	521	522	543	544	545	546	564	565	576	577	578	579	580	581	582
		P5	19	421.3	0.703365	83	105	106	109	110	111	112	113	116	117	118	120	131	132	133	134	135	136	137	139	140	141	239	241
		P6	26	285.82	0.702217	802	881	882	884	885	886	887	888	894	895	896	898	901	902	904	905	1032	1033	1034	1035	1036	1037	1038	1039	1051	1052
		P7	21	356.33	0.663865	92	93	94	95	96	101	102	103	104	119	120	121	126	128	190	192	194	203	205	226	227
		P8	13	225.22	0.557336	958	961	962	965	970	999	1002	1003	1006	1007	1010	1011	1014
		P9	17	226.67	0.510499	740	741	742	743	744	749	855	856	857	966	975	976	977	993	996	997	998
		P10	15	250.27	0.5	789	792	796	797	879	880	882	883	884	893	894	895	896	897	898
		P11	12	201.03	0.5	38	205	206	207	220	221	222	224	226	284	285	286
		P12	16	250.56	0.48672	908	909	1036	1037	1038	1039	1040	1041	1042	1043	1044	1045	1046	1047	1048	1066
		P13	16	162.28	0.4821	29	30	31	32	34	56	62	91	92	93	191	215	216	266	267	268
		P14	14	130.24	0.473213	365	366	368	369	377	384	385	386	387	388	432	434	513	515
		P15	17	130.82	0.442224	350	351	352	353	421	422	423	424	454	457	461	462	463	464	465	466	467
		P16	12	134.02	0.418717	773	774	776	777	780	781	1015	1016	1017	1022	1023	1026
		P17	14	191.71	0.408489	37	38	39	40	41	53	195	202	203	204	225	226	227	228
		P18	12	179.77	0.40301	38	39	40	41	42	43	44	224	225	279	283	285
		Pocket	Size (number aa)	Volume (Å)	Drug Score	Residues
	6VYB (open conformation)	P1	27	575.06	0.81978	92	94	95	96	99	100	101	102	103	104	119	120	121	126	128	170	172	188	190	192	194	203	204	205	226	227	263
		P2	38	741.53	0.82	729	730	731	732	733	734	735	767	770	771	774	775	778	782	815	823	860	861	863	864	865	866	867	870	871	951	952	955	956	958	959	1007	1008	1015	1016	1056	1057	1058
		P3	75	1921.17	0.810575	347	348	349	350	351	352	353	354	375	376	377	378	379	380	381	398	399	400	401	402	403	404	406	407	409	410	411	412	413	414	417	418	419	420	421	422	423	424	425	426	427	429	430	431
		P4	65	1679.06	0.809788	336	337	338	340	341	342	343	344	345	346	347	354	356	357	358	363	365	367	368	369	371	373	374	376	377	378	379	382	383	384	386	387	388	390	391	392	395	396	397	398	399	400	401	431
		P5	22	372.87	0.771487	65	81	82	83	84	92	105	110	111	135	136	137	138	139	140	238	239	240	241	242	265	267
		P6	17	412.8	0.663305	788	789	790	791	795	803	804	806	807	808	809	814	816	817	872	875	879
		P7	19	305.95	0.658479	38	39	40	41	42	43	202	203	204	224	225	226	227	228	279	282	283	284	285
		P8	17	330.13	0.634321	740	741	742	743	744	749	855	856	966	975	976	977	978	993	996	997	1000
		P9	11	207.81	0.494928	329	330	331	332	362	526	527	528	529	530	580
		P10	18	165.63	0.48763	105	106	107	108	109	110	111	112	114	115	116	131	132	133	135	232	233	234
		P11	13	275.3	0.471041	320	536	537	538	551	588	589	590	591	592	614	615	619
		P12	14	255.33	0.439585	954	957	958	961	962	965	970	999	1002	1003	1006	1007	1010	1011
		P13	16	152.13	0.442033	33	34	35	36	189	191	208	209	210	217	218	219	220	221	222	223
		P14	14	307.07	0.419868	910	912	914	1091	1092	1093	1104	1105	1106	1107	1108	1111	1112	1119
		P15	14	260.39	0.419371	33	58	59	287	288	289	290	293	294	296	297	300	306	606
		P16	16	243.24	0.416014	908	909	1036	1037	1038	1039	1040	1041	1042	1043	1044	1045	1046	1047	1048	1066
		P17	10	167.6	0.420992	728	947	950	951	954	955	1014	1015	1016	1021
		Pocket	Size (number aa)	Volume (Å)	Drug Score	Residues
	6VSB (open conformation)	P1	46	904.86	0.842525	65	66	79	80	81	82	92	93	94	95	99	100	101	102	103	104	119	121	123	126	128	170	172	173	174	175	176	188	189	190	192	203	205	206	207	208	224	225	229	240	241	242	262	263
		P2	44	805.33	0.800941	729	730	731	732	733	734	770	771	774	775	777	778	779	782	815	823	828	823	828	853	860	861	863	864	865	866	867	870	871	951	952	954	955	956	959	1007	1008	1014	1015	1056	1057	1058	1059	1060
		P3	32	675.58	0.779687	79	80	81	82	100	102	105	118	120	122	127	129	133	137	138	139	140	141	157	158	159	160	239	240	241	242	243	244	245	246	261	262
		P4	31	357.89	0.746179	336	338	342	358	361	362	363	365	366	368	369	370	377	379	384	385	386	387	388	390	391	392	395	431	432	434	513	524	525	526	527
		P5	15	281.47	0.703667	338	339	342	343	367	368	373	374	436	437	438	440	441	442	509
		P6	22	234.70	0.650991	736	737	738	739	741	742	753	754	756	757	758	759	760	761	763	764	767	1001	1002	1003	1007	1008
		P7	16	264.36	0.63053	795	796	797	798	799	800	801	802	803	804	806	807	808	811	816	817
		P8	21	328.24	0.60712	788	789	790	791	805	806	807	815	816	819	868	871	872	874	875	876	878	879	1053	1054	1055
		P9	17	281.47	0.588191	318	319	320	591	612	613	615	616	617	618	619	620	642	644	648	649	651
		P10	16	217.02	0.572952	38	39	40	41	42	43	44	49	50	51	225	276	277	279	283	285
		P11	19	236.98	0.560437	83	105	109	110	111	114	115	116	118	131	132	133	134	135	136	137	139	159	161
		P12	17	168.82	0.535704	86	87	88	117	196	197	198	199	200	201	229	231	232	233	234	235	236
		P13	17	272.63	0.520149	740	741	742	743	744	749	856	857	966	975	976	977	980	993	996	997	1000
		P14	15	195.34	0.5	275	276	278	404	407	408	410	433	434	435	436	503	504	508	510
		P15	12	247.82	0.494037	541	546	647	548	549	571	572	573	574	587	588	589
		P16	17	247.53	0.475343	908	909	1032	1033	1034	1035	1036	1037	1041	1042	1043	1044	1045	1046	1047	1048	1066
		P17	15	172.25	0.482325	350	400	409	410	411	412	413	414	418	419	423	424	425	433	512
		P18	16	159.41	0.471991	789	790	791	792	797	806	878	879	880	882	883	884	888	893	894	895
		P19	14	163.40	0.454781	310	598	599	600	660	661	663	664	672	687	688	692	693	695
		P20	15	120.06	0.450155	724	726	804	817	818	821	822	834	835	938	944	945	1054	1055	1056
		P21	12	235.27	0.399868	33	58	59	288	289	290	293	294	296	297	300	606
		P22	12	177.66	0.418508	910	912	1092	1093	1104	1105	1106	1107	1108	1111	1112	1113
[truncated: 31 more columns]
