# Supplementary material for: Unlocking COVID therapeutic targets: A structure-based rationale against SARS-CoV-2, SARS-CoV and MERS-CoV Spike
Source: Comput Struct Biotechnol J. 2020 Jul 31;18:2117–31. doi: 10.1016/j.csbj.2020.07.017 (PMC7452956; doi:10.1016/j.csbj.2020.07.017)
Supplement: Supplementary table 4 — Druggability prediction for the Spike-RBD. Potential druggable pockets of S-RBD along with the respective aa residues predicted by DGSS. Only pockets with a druggability score ≥ 0.4 and with ≥ 10 aa were considered. [file mmc7.xlsx]

## Sheet: Table S-4
Table S-4. Druggability prediction for the Spike-RBD. Potential druggable pockets of S-RBD along with the respective aa residues predicted by DGSS. Only pockets with a druggability score ≥ 0.4 and with ≥ 10 aa were considered.
	PDB ID	Pocket description
SPIKE-RBD monomer		Pocket	Size (number aa)	Volume (Å)	Drug Score	Residues
	6vw1	P1	22	317.38	0.750147	335	336	337	338	339	342	343	344	345	347	364	367	368	371	373	374	436	437	438	440	441	509
		P2	16	302.72	0.638538	365	366	368	369	377	379	384	385	386	387	388	431	432	434	513	515
		P3	15	261.12	0.549256	454	456	457	458	459	467	469	471	472	473	474	480	481	482	491
		P4	14	260.61	0.529894	403	406	409	416	417	418	453	455	494	495	496	497	501	505
		P5	18	168.70	0.576403	350	351	352	353	409	410	411	412	413	414	418	419	421	422	423	424	425	454	457	461	462	463	464	465	466	467	468
		Pocket	Size (number aa)	Volume (Å)	Drug Score	Residues
	6lzg	P1	19	384.06	0.780328	335	336	338	339	342	343	344	362	363	364	365	367	368	371	373	374	436	441	509
		P2	27	357.12	0.759073	363	365	366	368	369	370	377	379	382	383	384	385	386	387	388	389	390	391	392	395	432	434	513	515	524	525	526
		P3	18	281.54	0.5	454	456	457	458	467	469	470	471	472	473	474	479	480	481	482	483	489	491
		P4	16	218.05	0.455153	355	396	397	398	423	425	426	428	429	430	464	512	513	514	515	516
		Pocket	Size (number aa)	Volume (Å)	Drug Score	Residues
	6m0j	P1	18	415.17	0.789656	335	336	338	339	342	343	344	362	363	364	367	368	371	373	374	436	441	509
		P2	27	326.85	0.683674	342	363	365	366	368	369	377	379	380	381	382	384	387	388	390	391	392	395	430	431	432	434	513	515	524	525	526
		P3	18	287.42	0.586843	454	456	457	458	467	469	470	471	472	473	474	479	480	481	482	483	489	491
		P4	14	200.96	0.4	340	341	344	346	347	348	354	355	356	397	398	399	400	511
		P5	13	166.08	0.424585	375	376	378	380	404	407	408	410	411	433	435	503	508
		P6	14	165.25	0.479651	409	410	411	412	413	414	418	419	423	424	425	426	427	463
		P7	12	150.85	0.490731	368	369	371	372	373	374	375	376	377	378	379	384
