# Supplementary material for: Unlocking COVID therapeutic targets: A structure-based rationale against SARS-CoV-2, SARS-CoV and MERS-CoV Spike
Source: Comput Struct Biotechnol J. 2020 Jul 31;18:2117–31. doi: 10.1016/j.csbj.2020.07.017 (PMC7452956; doi:10.1016/j.csbj.2020.07.017)
Supplement: Supplementary table 5 — Druggability prediction for the Spike trimer conformation. Potential druggable pockets of S trimer conformers (closed, semi-open and open) along with the respective aa residues predicted by DGSS. Only pockets with a druggability score ≥ 0.4 and with ≥ 10 aa were considered. [file mmc8.xlsx]

## Sheet: Table S-5
Table S-5. Druggability prediction for the Spike trimer conformation. Potential druggable pockets of S trimer conformers (closed, semi-open and open) along with the respective aa residues predicted by DGSS. Only pockets with a druggability score ≥ 0.4 and with ≥ 10 aa were considered.
	PDB ID	Pocket description
SPIKE trimer		Pocket	Size (number aa)	Volume (Å)	Drug Score	Residues
	6VXX (closed conformation)	P1	35	545.02	0.865904	B	729	730	731	732	733	774	775	778	782	805	806	807	814	815	816	819	823	861	863	865	866	867	870	871	874	875	878	1053	1054	1055	1056	1057	1058	1059	1060
		P2	44	835.07	0.855445	A	974	979	982	983	C	328	329	330	331	332	360	361	362	390	391	392	393	516	517	518	519	520	521	522	523	524	525	526	527	528	529	530	543	544	545	546	564	565	576	577	578	579	580
		P3	44	840.92	0.850269	A	329	330	331	332	333	360	361	362	390	391	392	393	516	517	518	519	520	521	522	523	524	525	526	527	528	529	530	543	544	545	546	547	564	565	576	577	578	579	580	582	B	978	979
		P4	29	741.51	0.842887	B	302	303	312	313	314	315	316	317	596	611	613	614	646	647	665	666	667	670	C	733	761	764	765	768	772	775	860	861	862	864
		P5	52	915.19	0.836581	B	327	329	330	331	332	360	361	362	390	391	392	393	516	517	518	519	520	521	522	523	524	525	526	527	528	529	530	543	544	545	546	547	564	565	566	567	571	572	573	575	576	577	578
		P6	41	845.01	0.83638	A	302	312	313	314	316	317	318	592	593	594	595	596	611	613	614	646	647	665	666	667	668	C	733	735	736	737	740	761	764	765	768	771	772	775	857	858	859	860	861	862	863	864
		P7	32	822.21	0.824714	B	353	355	394	395	396	426	428	429	430	462	463	464	465	466	514	515	516	C	86	87	88	195	196	197	198	199	200	230	231	232	233	234	235
		P8	27	450.28	0.812194	A	368	369	370	371	372	374	375	376	377	C	349	350	401	402	403	406	416	417	418	421	422	451	452	453	454	493	495	497
		P9	53	1297.64	0.809001	A	731	732	733	734	735	736	737	738	740	761	763	764	765	766	767	768	770	771	772	774	775	857	858	859	860	861	862	863	864	1004	1005	1006	1011	1012	C	302	312	313	314	315	316	317	592
		P10	61	1814.00	0.807094	B	319	320	321	322	538	541	546	547	548	549	550	557	566	567	568	569	570	571	572	573	574	587	588	589	590	591	592	C	42	43	44	45	47	48	49	737	739	740	741	742	743	744	745
		P11	47	1207.00	0.806086	A	42	740	741	742	743	744	745	854	855	856	858	960	963	966	967	975	976	977	978	979	C	319	320	321	322	519	538	541	546	547	548	549	565	566	567	568	569	570	571	572	573	574	587
		P12	113	3371.28	0.804254	A	728	756	759	762	763	765	766	769	770	773	947	950	951	954	955	957	958	961	962	965	970	995	998	999	1002	1003	1005	1006	1007	1008	1009	1010	1011	1012	1013	1014	1015	1016	1017	1018	1019	1020	B
		P13	61	1713.42	0.803661	A	319	320	321	322	538	541	546	547	548	549	550	557	559	566	567	568	569	570	571	572	573	574	575	586	587	588	589	590	591	592	C	42	43	44	45	46	47	48	49	50	737	739	740
		P14	93	1964.88	0.803307	A	884	885	886	887	889	890	891	892	894	895	896	900	901	904	905	1031	1032	1033	1036	1037	1038	1039	1040	1041	B	712	713	714	715	908	909	1031	1032	1036	1037	1038	1039	1040	1041	1042	1043	1044	1045
		P15	59	1221.03	0.799321	A	712	713	714	715	907	909	910	912	913	1037	1038	1039	1040	1041	1042	1043	1044	1045	1046	1047	1048	1066	1067	1072	1073	1091	1092	1093	1094	1104	1105	1106	1107	1108	1109	1111	1112	1118	1119	1120	B	884	885
		P16	34	824.55	0.790938	A	355	357	393	394	395	396	426	428	429	430	464	514	515	516	518	519	520	521	523	562	B	38	39	40	41	42	200	202	203	204	225	226	227	228	230
		P17	24	230.41	0.76998	B	349	350	400	401	402	403	406	417	418	421	422	438	442	443	448	451	452	453	454	495	497	507	508	509
		P18	19	492.39	0.761234	B	728	947	950	951	954	1010	1011	1012	1017	1018	C	766	769	770	773	1012	1013	1015	1016	1019
		P19	21	501.75	0.748332	B	393	394	516	518	519	520	521	562	567	C	38	39	40	41	42	202	203	204	225	226	227	228
		P20	19	483.62	0.742714	A	42	43	44	45	46	47	48	49	854	964	967	C	557	566	567	568	569	570	571	574
		P21	20	394.14	0.728025	A	37	38	39	40	41	42	53	195	197	202	203	204	225	226	227	228	C	518	519	520	567
		P22	21	516.95	0.719209	A	409	413	415	416	417	B	368	369	370	371	372	374	375	376	377	378	379	383	384	C	985	987	988
		P23	21	197.66	0.702693	B	365	366	368	369	377	379	381	382	384	385	387	388	390	392	430	431	432	434	513	515	517
		P24	24	382.45	0.695022	C	729	730	731	732	733	774	775	781	782	823	860	861	862	863	864	865	866	867	870	1055	1056	1057	1058	1059
		P25	25	352.63	0.689124	A	729	730	731	732	733	774	775	777	778	781	782	823	860	861	862	863	864	865	866	867	1055	1056	1057	1058	1059
		P26	22	405.84	0.679878	B	702	C	788	789	790	791	805	806	807	813	814	815	816	819	868	871	872	874	875	878	879	1053	1054
		P27	23	394.14	0.678981	B	731	732	734	954	955	956	957	958	959	961	962	965	1003	1004	1005	1010	1011	1012	C	758	759	762	765	766
		P28	20	223.39	0.656242	A	365	366	368	369	370	377	379	384	385	386	387	388	432	434	513	515	C	416	417	420	421
		P29	17	409.93	0.6487	B	910	911	912	914	1091	1092	1093	1104	1105	1106	1107	1108	1111	1112	1113	1118	1119
		P30	14	276.60	0.640256	B	335	336	338	339	342	343	362	363	364	367	368	371	373	374
		P31	16	375.43	0.6306	A	198	199	200	230	231	232	233	234	C	353	355	396	462	463	464	465	466
		P32	14	277.77	0.627397	C	335	336	338	342	343	362	363	364	365	367	368	373	374	436
		P33	16	322.80	0.571943	B	99	101	102	104	119	121	126	128	190	192	194	203	205	207	226	227
		P34	17	309.35	0.565888	A	92	94	101	102	103	104	119	120	121	126	128	190	192	194	203	205	226
		P35	17	353.79	0.56433	C	101	102	103	104	119	121	126	128	190	192	194	203	204	205	207	226	227
		P36	13	387.71	0.561032	C	910	912	1091	1092	1093	1104	1105	1106	1107	1108	1111	1112	1118
		P37	16	235.08	0.542795	C	350	351	353	419	420	421	422	423	424	454	462	463	464	465	466	467
		P38	16	300.58	0.539103	A	353	355	462	463	464	465	466	B	198	199	200	229	230	231	232	233	234
		P39	16	190.64	0.528489	C	64	66	67	68	95	186	210	212	213	214	215	216	217	263	264	266
		P40	15	207.60	0.52735	B	100	101	102	103	105	118	120	135	136	139	140	141	241	242	243
		P41	12	231.57	0.490962	B	789	790	791	795	806	807	809	814	871	872	875	879
		P42	17	315.78	0.482396	A	707	709	710	1077	1078	1079	1130	1131	B	796	797	798	897	898	899	900	917	920
		P43	19	174.27	0.47524	A	790	791	805	806	807	814	815	816	819	871	874	875	878	879	882	1052	1053	1054	1055
		P44	15	296.49	0.471595	A	984	985	987	988	B	413	414	415	C	377	378	379	380	381	382	383	384
		P45	17	199.41	0.468666	B	350	351	353	418	419	420	421	422	423	424	454	462	463	464	465	466	467
		P46	17	210.52	0.455957	A	350	351	352	353	419	420	421	422	423	424	454	462	463	464	465	466	467
		P47	14	163.15	0.455351	B	64	66	68	95	186	210	212	213	214	215	216	217	264	266
		P48	17	173.68	0.447103	A	900	903	904	907	913	917	C	1078	1079	1080	1089	1090	1091	1092	1093	1094	1095	1107
		P49	17	110.52	0.446544	C	365	368	377	379	381	382	384	387	390	392	430	431	432	434	513	515	517
		P50	18	259.64	0.444808	A	796	797	798	897	898	899	900	917	920	C	707	709	710	1077	1078	1079	1129	1130	1131
		P51	11	240.93	0.441448	B	415	416	417	C	368	369	371	372	374	375	376	377
		P52	15	161.99	0.432482	C	731	732	733	734	767	770	771	774	861	955	958	959	1007	1008	1015
		P53	14	134.50	0.431129	A	409	410	411	412	413	414	418	419	423	424	425	426	427	C	987
		P54	12	259.06	0.425613	A	200	C	355	394	396	426	428	429	430	464	514	515	516
		P55	13	150.87	0.424905	A	64	66	68	95	186	212	213	214	215	216	217	264	266
		P56	12	229.24	0.423579	A	369	377	378	379	382	383	384	B	985	987	988	C	413	415
		P57	17	113.45	0.409123	C	65	82	84	86	90	91	92	104	106	192	193	194	238	239	240	265	267
		P58	17	173.68	0.408763	B	1078	1079	1080	1089	1090	1091	1092	1093	1094	1095	1096	C	900	903	904	907	913	917
		P59	14	125.73	0.40861	B	65	82	84	86	90	92	104	106	194	238	239	240	265	267
		P60	13	176.02	0.406268	C	102	103	105	118	120	135	136	139	140	141	241	242	243
		P61	17	232.16	0.405952	B	707	709	710	711	1077	1078	1079	1130	1131	C	796	798	897	898	899	900	917	920
		Pocket	Size (number aa)	Volume (Å)	Drug Score	Residues
	6VSB (semi-open conformation)	P1	42	662.19	0.847823	A	884	885	886	887	888	889	890	891	892	894	895	896	901	904	905	C	712	713	714	715	908	909	1036	1037	1038	1039	1040	1041	1042	1043	1044	1046	1047	1048	1066	1067	1069	1070	1071	1072	1094	1095	1096
		P2	38	885.73	0.831111	A	302	312	313	314	315	317	592	593	594	596	611	613	614	647	665	666	667	670	B	733	735	736	737	761	764	765	767	768	771	772	775	854	857	858	859	861	862	863	864
		P3	40	781.17	0.824138	B	712	713	714	715	910	911	912	1047	1048	1049	1071	1072	1078	1079	1090	1091	1092	1093	1094	1095	1106	1107	1108	1109	A	884	885	886	887	891	892	894	895	896	900	901	903	904	907	913	917
		P4	35	728.29	0.822958	B	92	93	94	96	97	98	99	101	102	104	119	121	122	123	124	125	126	128	170	171	172	173	174	175	176	190	191	192	194	203	205	206	207	226	227
		P5	47	1024.53	0.815125	C	65	66	80	81	82	83	92	94	101	102	103	104	105	107	110	111	116	117	118	120	121	127	128	129	131	132	133	134	135	136	137	138	139	140	159	160	161	239	240	241	242	243	244
		P6	18	526.99	0.813418	B	823	860	861	862	863	864	865	866	867	870	955	1007	1008	1015	1016	1056	1057	1058
		P7	78	2163.24	0.809626	B	319	322	329	330	381	382	387	389	390	391	392	393	429	430	431	515	516	517	518	519	520	521	522	541	542	543	544	545	546	547	548	549	550	561	562	563	564	565	567	570	571	572	573
		P8	73	1516.67	0.808958	A	729	730	731	732	733	734	735	736	738	741	742	753	759	760	761	763	764	765	766	767	768	770	771	772	774	775	778	779	782	828	853	854	857	858	859	860	861	862	863	864	865	866	867
		P9	58	1463.19	0.807588	A	39	40	41	42	202	740	741	742	743	856	962	965	966	967	970	975	976	977	978	979	982	983	999	1000	1001	C	330	389	390	391	392	393	517	518	519	520	521	522	541	542	543	544	545
		P10	25	385.18	0.807303	B	30	31	32	34	56	57	60	61	62	64	91	93	94	95	189	191	217	219	264	265	266	267	268	269	271
		P11	27	432.05	0.806499	A	712	713	714	715	910	1047	1048	1049	1071	1072	1092	1093	1094	1105	1106	1107	1108	B	884	885	886	887	891	892	894	895	896	904
		P12	128	3702.14	0.805955	A	304	728	758	759	761	762	765	766	769	770	773	947	950	951	954	957	958	960	961	962	964	965	1002	1003	1006	1007	1009	1010	1011	1012	1013	1014	1015	1016	1017	1018	1019	1020	1021	B	557	559	566
		P13	43	1040.76	0.803008	A	763	1001	1002	1005	1006	1008	1009	1012	1013	B	304	741	954	957	958	960	961	962	964	965	1002	1003	1005	1006	1007	1009	1010	1011	1012	1013	C	758	759	762	763	765	766	1002	1003	1006	1007	1008	1009
		P14	23	466.90	0.799928	B	314	317	318	319	592	593	594	613	614	C	735	736	737	739	740	744	745	750	764	854	857	858	859	861
		P15	30	500.55	0.798438	C	92	93	94	95	99	101	102	104	106	119	120	121	126	127	128	170	175	176	188	189	190	191	192	194	201	203	207	226	227	229
		P16	21	466.90	0.788961	A	570	571	572	573	B	740	741	742	743	744	745	746	748	855	856	963	966	967	977	978	981	1000
		P17	59	1659.69	0.784064	A	886	904	905	908	909	1031	1032	1035	1036	1037	1038	1039	1040	1041	1042	1043	1044	1045	1046	1047	1048	1049	B	886	901	904	905	908	909	1031	1032	1033	1036	1037	1038	1039	1040	1041	1042	1043	1044	1045	1046
		P18	26	329.29	0.772728	A	336	338	342	358	359	361	363	364	365	366	368	369	370	377	379	384	385	387	388	395	431	432	434	513	515	524
		P19	22	804.60	0.769676	B	355	355	356	357	396	426	428	429	430	464	514	515	516	C	130	167	168	198	199	200	230	231	232
		P20	25	499.95	0.764397	B	102	104	105	110	111	116	117	118	120	122	127	129	131	133	134	135	136	139	140	141	157	159	160	239	241
		P21	25	340.71	0.764207	A	558	559	560	562	563	B	38	39	40	41	42	43	44	45	202	203	204	225	226	227	228	279	282	283	284	285
		P22	22	536.00	0.753615	A	756	994	998	1001	1002	B	965	970	995	998	999	1000	1002	1003	C	756	759	970	994	995	998	999	1001	1002
		P23	23	379.17	0.732516	A	886	900	903	904	907	913	914	917	C	910	1077	1078	1079	1080	1089	1090	1091	1092	1093	1094	1095	1106	1107	1108
		P24	24	335.30	0.726142	C	30	31	34	56	62	91	93	94	95	187	188	189	190	191	210	211	212	213	214	215	216	217	266	267
		P25	26	456.08	0.725054	A	83	105	109	110	116	118	120	127	128	129	133	134	135	136	137	139	140	141	157	158	159	160	161	237	239	241
		P26	27	606.31	0.72231	B	393	394	396	516	519	520	521	523	C	37	38	39	40	41	52	53	54	195	197	200	202	203	204	225	226	227	228	230
		P27	18	274.61	0.70125	C	338	339	342	343	365	367	368	373	374	377	387	395	431	432	434	436	513	515
		P28	20	301.05	0.685984	B	351	353	421	422	423	424	425	453	454	461	462	463	464	466	467	468	469	470	491	492
		P29	18	475.31	0.672497	A	92	94	95	99	100	101	102	103	104	121	123	175	176	188	189	190	192	263
		P30	23	338.31	0.658982	A	796	797	798	800	897	898	899	900	902	916	917	920	923	924	C	707	709	710	1077	1078	1079	1129	1130	1131
		P31	22	324.49	0.644072	C	729	730	731	732	733	774	775	777	778	782	861	863	864	865	867	870	1055	1056	1057	1058	1059	1060
		P32	16	316.07	0.639666	A	568	569	572	574	586	587	588	589	B	853	854	855	856	858	959	960	963
		P33	19	293.24	0.617722	A	357	359	360	393	394	520	521	523	B	117	128	129	130	167	168	169	170	229	230	231
		P34	20	222.33	0.613181	A	38	39	40	41	42	43	44	49	50	51	275	276	277	282	283	284	285	C	560	562	563
		P35	20	274.01	0.609651	B	707	709	710	1077	1078	1079	1129	1130	1131	C	797	798	800	897	898	899	890	902	916	917	920
		P36	19	296.24	0.60341	B	702	C	788	789	790	791	805	806	807	815	816	819	871	872	874	875	876	878	879	1053
		P37	18	355.73	0.600798	B	723	724	725	1024	1025	1040	1041	1042	1043	1044	1045	1046	C	784	1023	1024	1025	1030	1031
		P38	19	334.10	0.596763	A	702	B	788	789	790	805	806	807	815	816	819	868	871	872	874	875	876	878	1053	1054
		P39	18	305.26	0.587919	A	735	736	737	740	854	855	856	857	858	859	C	314	316	317	592	593	594	613	614
		P40	18	290.23	0.562226	B	985	986	987	C	409	410	411	412	413	414	418	419	420	423	424	425	426	427	463
		P41	21	448.27	0.558386	A	1024	1025	1026	1039	1040	1041	1042	B	780	784	1023	1024	1026	1027	1030	1031	1039	1040	C	1024	1025	1039	1040
		P42	13	302.25	0.549917	A	853	854	855	856	858	C	568	569	570	572	573	574	587	589
		P43	19	280.02	0.54947	A	788	789	790	791	805	806	807	815	816	819	868	871	872	874	875	876	878	879	1054
		P44	13	286.03	0.549118	A	567	568	569	570	571	B	44	47	48	49	50	276	304	964
		P45	16	171.86	0.54526	B	790	791	792	795	796	797	798	799	780	801	802	803	806	879	882	883
		P46	20	198.90	0.543789	A	1077	1078	1079	1080	1089	1090	1091	1092	1093	1094	1095	1102	1103	1104	B	900	903	904	907	913	917
		P47	19	290.23	0.541221	C	329	330	331	332	333	334	360	361	362	391	522	523	524	525	526	527	530	544	580
		P48	17	194.09	0.537872	A	375	376	377	378	402	404	407	408	410	433	434	435	436	503	508	510	512
		P49	19	221.73	0.517307	A	326	328	533	534	535	537	539	541	543	550	551	552	575	576	577	578	585	587	588
		P50	13	215.72	0.511423	C	318	319	320	591	592	612	615	616	617	619	620	649	650
		P51	19	382.77	0.51072	B	312	313	314	596	611	613	647	665	666	667	C	773	768	771	772	775	861	862	863	864
		P52	13	215.72	0.510372	A	28	56	57	60	61	62	63	65	84	267	268	269	271
		P53	14	253.58	0.5	C	86	88	117	196	197	198	199	200	201	231	232	233	234	235
		P54	17	207.91	0.492289	B	327	329	330	332	333	361	362	522	523	524	525	526	527	528	529	530	580
		P55	15	185.68	0.484981	B	401	402	403	442	443	449	450	451	495	496	497	504	505	506	507
		P56	12	169.45	0.478525	C	734	735	853	854	855	858	859	860	956	959	960	963
		P57	15	219.33	0.473896	A	985	987	B	409	410	411	412	413	414	418	419	423	424	425	427	463
		P58	17	266.80	0.460487	A	708	709	710	1077	1078	1079	1130	1131	B	796	797	798	897	898	899	900	917	920
		P59	14	191.69	0.445855	A	318	612	613	615	616	617	618	619	620	642	644	648	649	651
		P60	15	247.57	0.44472	A	740	745	855	856	C	317	319	320	322	538	549	550	589	590	591	592
		P61	15	201.30	0.426174	C	342	344	345	347	401	436	437	438	440	441	442	451	507	508	509
		P62	15	135.20	0.422463	C	82	83	84	90	91	92	104	106	192	194	238	239	240	265	267
		P63	14	144.22	0.420914	C	730	731	732	826	827	828	945	948	949	951	952	955	1057	1058
		P64	11	183.88	0.41743	A	79	80	81	138	139	140	239	240	242	243	244
		P65	14	164.05	0.409266	A	400	409	410	411	412	413	414	418	419	423	424	425	433	512
		P66	12	159.24	0.406398	C	724	804	805	818	821	822	931	934	935	938	1054	1055
		P67	14	194.09	0.397178	A	319	320	321	322	538	549	550	589	590	591	592	B	740	745	855
		Pocket	Size (number aa)	Volume (Å)	Drug Score	Residues
	6VYB (open conformation)	P1	38	715.03	0.853418	A	733	735	736	737	738	760	763	764	766	767	768	771	772	775	857	858	859	861	862	863	864	1004	1005	1006	C	312	313	314	317	592	593	594	596	611	613	647	665	666	667
		P2	37	683.05	0.82742	B	336	337	338	341	342	356	357	358	363	365	368	369	376	377	378	379	384	387	388	390	391	392	395	396	397	398	432	433	434	511	512	513	514	524	525	526	527
		P3	25	562.54	0.827457	A	302	312	313	314	596	611	613	614	646	647	665	666	667	B	733	761	764	765	768	771	772	775	861	862	863	864
		P4	44	878.94	0.82082	B	350	351	352	353	378	379	380	381	398	399	400	401	402	403	404	406	407	409	410	411	412	418	422	423	424	425	426	429	430	431	432	433	435	436	464	465	466	508	509	510	511	512	513
		P5	39	973.74	0.808844	A	740	741	742	743	744	745	749	855	856	966	967	975	976	977	978	980	993	996	997	998	C	319	320	321	322	541	546	547	548	549	565	567	570	571	572	573	587	589	590	591
		P6	32	446.04	0.807728	B	707	709	710	711	1077	1078	1079	1080	1089	1090	1092	1093	1094	1095	1107	1108	1131	1132	C	796	797	798	896	897	898	899	900	903	904	907	913	917	920
		P7	143	4450.65	0.806231	A	728	756	759	762	763	765	766	770	773	947	950	951	954	957	958	961	962	965	970	994	995	998	999	1002	1003	1004	1005	1006	1007	1008	1009	1010	1012	1013	1014	1015	1016	1017	1018	1019	1020	1021	B
		P8	41	1102.81	0.804023	A	319	320	321	322	538	541	546	547	548	549	550	568	569	570	571	572	573	574	576	587	588	589	590	591	592	B	740	741	744	745	854	855	856	857	963	966	967	975	976	977	978	1000
		P9	28	583.67	0.800359	A	86	117	130	167	168	195	196	197	198	199	200	201	229	230	231	232	233	234	235	C	353	355	357	396	462	463	464	465	466
		P10	27	442.61	0.798209	B	712	713	714	715	1047	1048	1069	1070	1071	1072	1094	1095	1096	C	884	885	886	887	890	891	892	894	895	896	900	901	904	905
		P11	36	535.13	0.795973	A	729	730	731	732	733	734	767	770	771	774	775	778	781	782	823	861	862	863	861	862	863	865	866	867	870	955	1007	1008	1009	1015	1016	1056	1057	1058	1059	1060
		P12	29	635.64	0.794992	C	729	730	731	732	733	734	766	767	770	771	774	775	778	779	781	782	823	860	861	862	863	864	865	866	867	870	955	958	959
		P13	29	638.50	0.787278	A	330	390	391	392	393	516	517	518	519	520	521	522	523	543	544	545	546	547	564	565	573	576	577	578	579	582	B	979	982	983
		P14	21	474.02	0.777024	A	974	978	979	982	983	C	382	390	391	392	517	518	519	543	544	545	546	564	565	567	576	577
		P15	16	311.25	0.776004	A	556	557	558	566	567	568	569	574	B	43	44	45	47	48	49	281	282
		P16	50	1183.34	0.77173	A	908	909	1031	1032	1033	1034	1035	1036	1041	1042	1043	1044	1045	1046	1047	1048	1049	B	886	889	890	908	909	1031	1032	1033	1036	1037	1038	1039	1040	1041	1042	1043	1044	1045	1046	1047	1048	1049	C	886	887
		P17	26	480.30	0.76964	B	92	94	95	96	97	98	99	100	101	102	103	104	119	121	126	128	188	190	192	194	203	205	226	227	263	264
		P18	28	327.25	0.762637	C	350	400	402	403	406	407	409	410	411	412	413	414	415	417	418	419	421	422	423	424	425	426	427	453	454	495	508	510
		P19	26	423.19	0.723203	B	729	730	731	732	733	774	775	778	781	782	815	823	860	861	862	863	865	866	867	870	1055	1056	1057	1058	1059	1060
		P20	21	312.40	0.714611	B	65	81	82	83	84	92	105	110	111	135	136	137	139	140	238	239	240	241	242	265	267
		P21	18	348.95	0.704121	B	557	566	567	568	569	570	571	574	C	43	44	45	47	48	49	50	276	304	964
		P22	24	332.38	0.688895	A	712	713	714	715	1047	1048	1094	1095	1096	B	884	885	886	887	890	891	892	894	895	896	897	900	901	904	905
		P23	20	406.63	0.65276	C	92	94	96	99	101	102	103	104	119	121	126	128	190	192	194	203	205	207	226	227
		P24	17	371.79	0.646891	A	1121	1122	1123	B	910	912	914	1091	1092	1093	1104	1105	1106	1107	1109	1110	1113	1114
		P25	20	307.83	0.627881	A	92	93	94	96	101	102	103	104	119	120	121	126	128	190	192	194	203	205	227	240
		P26	18	410.06	0.626615	B	312	313	314	596	611	613	647	665	666	667	C	733	768	771	772	775	861	862	864
		P27	22	341.52	0.626439	A	884	885	886	887	890	894	895	896	900	901	904	905	C	712	713	714	715	1047	1048	1094	1095	1096	1097
		P28	25	353.52	0.606097	B	83	105	106	107	109	110	111	112	113	114	116	117	118	131	132	133	134	135	136	137	139	140	141	239	241
		P29	20	250.72	0.567437	A	789	790	791	795	805	806	807	814	815	816	819	871	874	875	878	879	882	1052	1053	1054
		P30	18	274.70	0.55542	B	349	350	351	401	402	403	442	448	451	452	453	495	496	497	505	506	507	508
		P31	19	264.99	0.547189	B	789	790	791	795	805	806	807	809	814	815	816	819	871	874	875	878	879	1053	1054
		P32	19	275.27	0.54158	A	796	797	798	897	898	899	900	917	920	C	707	709	710	1077	1078	1079	1129	1130	1131	1132
		P33	14	219.31	0.536616	C	355	396	398	423	425	426	428	429	430	464	512	513	514	515
		P34	16	360.94	0.525708	A	1121	1122	1123	C	912	1090	1091	1092	1093	1104	1105	1106	1107	1113	1114	1115	1116
		P35	15	252.43	0.508012	B	341	342	344	347	368	373	374	399	400	434	435	436	509	510	511
		P36	17	316.39	0.5	A	707	709	710	1077	1078	1079	1130	1131	B	796	797	798	897	898	899	900	917	920
		P37	18	222.73	0.493229	C	329	330	331	332	333	361	362	391	522	523	524	525	526	527	528	529	530	580
		P38	18	181.04	0.483323	A	1078	1079	1080	1089	1090	1091	1092	1093	1094	1107	1108	B	900	903	904	907	912	913	917
		P39	20	188.47	0.472777	C	83	105	106	107	108	109	110	111	112	113	114	115	116	131	132	133	135	237	238	239
		P40	14	253.00	0.441111	C	908	909	1036	1037	1038	1039	1040	1041	1042	1043	1044	1046	1047	1048
		P41	15	342.66	0.433341	A	43	44	45	46	47	48	49	964	967	C	566	567	568	569	571	574
		P42	16	205.03	0.431158	A	329	330	331	332	333	361	362	523	524	525	526	527	528	529	530	580
[truncated: 102 more columns]
