# Supplementary material for: Unlocking COVID therapeutic targets: A structure-based rationale against SARS-CoV-2, SARS-CoV and MERS-CoV Spike
Source: Comput Struct Biotechnol J. 2020 Jul 31;18:2117–31. doi: 10.1016/j.csbj.2020.07.017 (PMC7452956; doi:10.1016/j.csbj.2020.07.017)
Supplement: Supplementary table 7 — New potential hot spots residues for drug targeting. Hot spot residues identified in this study which, to the best of our knowledge, have not been described before in the literature. [file mmc10.xlsx]

## Sheet: Table S-7
Table S-7. New potential hot spots residues for drug targeting. Hot spot residues identified in this study which, to the best of our knowledge, have not been described before in the literature.
Subunit	Domain	Human SARSr-CoV	SARSr- and MERS-CoV
S1 subunit	NTD	P39	P39
		D40	S45
		F43	F58
		R44	F86
		S45	L189
		L48	D290
		F58	L296
		F86	-
		T167	-
		F168	-
		L189	-
		K195	-
		N196	-
		D198	-
		Y200	-
		P225	-
		L242	-
		N282	-
		D287	-
		D290	-
		L296	-
	-	Q314	P322
		P322	-
	RBD	F338	F338
		G339	F377
		F347	V524
		W353	-
		Y365	-
		Y369	-
		T376	-
		F377	-
		L387	-
		L390	-
		Y396	-
		R454	-
		P463	-
		F464	-
		R466	-
		V524	-
		G526	-
		P527	-
	SD1	F541	F541
		R567	D568
		D568	C590
		D571	-
		T573	-
		D574	-
		R577	-
		I587	-
		C590	-
	SD2	F592	S596
		G593	L611
		G594	C662
		S596	P665
		L611	G667
		Q613	-
		A647	-
		E661	-
		C662	-
		P665	-
		I666	-
		G667	-
S2 subunit	NTD	M697	I714
		S698	K733
		L699	V736
		G700	D737
		N709	C738
		N710	Y741
		I712	C743
		A713	L753
		I714	Y756
		K733	G757
		S735	F759
		V736	C760
		D737	N764
		C738	A766
		M740	G769
		Y741	D775
		I742	F782
		C743	-
		G744	-
		D745	-
		S746	-
		L753	-
		L754	-
		Y756	-
		G757	-
		S758	-
		F759	-
		C760	-
		T761	-
		Q762	-
		L763	-
		N764	-
		R765	-
		A766	-
		G769	-
		I770	-
		A771	-
		E773	-
		D775	-
		N777	-
		T778	-
		F782	-
	FP	Y789	G798
		K790	-
		T791	-
		K795	-
		G798	-
		L806	-
	-	P807	P807
		K854	G857
		F855	V860
		N856	L861
		G857	P862
		T859	P863
		V860	L864
		L861	A871
		P862	Y873
		P863	G885
		L864	W886
		D867	T887
		I870	G889
		A871	-
		Y873	-
		G885	-
		W886	-
		T887	-
		G889	-
		A890	-
		G891	-
	HR1	Q913	Q913
		N914	D950
		Y917	A958
		D950	L962
		V951	L966
		A958	S967
		T961	F970
		L962	-
		K964	-
		Q965	-
		L966	-
		S967	-
		F970	-
		S975	-
	CH	D985	D985
		V987	D994
		D994	R995
		R995	Q1010
		T1009	R1014
		Q1010	K1028
		R1014	E1031
		A1015	H1048
		A1016	A1056
		I1018	P1057
		A1026	G1059
		K1028	A1078
		S1030	P1090
		E1031	G1093
		Y1047	T1105
		H1048	-
		A1056	-
		P1057	-
		H1058	-
		G1059	-
		T1077	-
		A1078	-
		P1079	-
		P1090	-
		R1091	-
		E1092	-
		G1093	-
		V1094	-
		T1105	-
		Q1106	-
		R1107	-
		N1108	-
		Q1113	-
		I1114	-
		I1130	-
		G1131	-
SARS-CoV-2 numbering. NTD: N-terminal domain; RBD: receptor-binding domain; SD: subdomain; FP: fusion peptide; HR: heptad repeat; CH: central helix.
